# Supplementary material for: Disruption of the glucagon receptor increases glucagon expression beyond α-cell hyperplasia in zebrafish
Source: J Biol Chem. 2022 Nov 9;298(12):102665. doi: 10.1016/j.jbc.2022.102665 (PMC9719020; doi:10.1016/j.jbc.2022.102665)
Supplement: Table S1 [file mmc1.xlsx]

## Sheet: Mapping Summary
Table 1, The mapping informatiom summary. The abbreviation were: rename, this is a cell code; num_input_reads, number of input reads; mean_mapp_len, average mapped length; mapped_reads(%), % of reads uniquely mapped + % of reads mapped to multiple loci; uni_mapp_reads(%), % of reads uniquely mapped; multi_mapp_reads(%), % of reads mapped to multiple loci, unmapp_reads(%), % of reads unmapped; lab…
rename	num_input_reads	mean_mapp_len	mapped_reads(%)	uni_mapp_reads(%)	multi_mapp_reads(%)	unmapp_reads(%)	label	nCount_RNA	nFeature_RNA	percent.mt(%)	percent.rp(%)
A1_1_0714_ACCTCAGC	140738	177.66	42.87	36.31	6.56	57	control	35167	994	2.39713	21.1391
A1_1_0714_ACTGTTTG	80545	182.76	56.59	51.13	5.46	43.26	control	31173	1135	2.32894	13.1524
A1_1_0714_AGCTCCTT	234367	183.45	48.93	42.58	6.35	50.95	control	78358	1647	2.14528	33.0675
A1_1_0714_CACAGCAT	42023	191.1	33.89	29.34	4.55	65.96	control	5186	553	3.23949	2.83455
A1_1_0714_CTGTACAA	215003	179.22	44.25	39.04	5.21	55.56	control	49383	1351	2.35506	22.4612
A1_1_0714_GATGTCGA	125849	173.28	58.27	50.8	7.47	41.59	control	52934	1103	2.87528	14.8071
A1_1_0714_GGTAATCA	37793	177.07	47.41	42.02	5.39	52.45	control	12560	613	2.07803	49.5303
A1_1_0714_TGAATACC	119463	173.17	31.18	26.23	4.95	68.71	control	24109	560	3.84504	22.2821
A1_2_0714_ACGATAGG	178838	173.55	44.28	39.12	5.16	55.58	control	52809	1285	1.55655	23.3975
A1_2_0714_AGTTGTGT	261623	175.59	48.45	42.37	6.08	51.44	control	90541	1756	1.88423	36.2432
A1_2_0714_ATACAGAC	161679	169.46	30.65	26.18	4.47	69.22	control	31265	837	2.54598	21.0843
A1_2_0714_GGTGGACT	59128	178.44	49.85	44.36	5.49	50	control	19227	974	1.82036	19.3634
A1_2_0714_GTTACAGG	49239	171.19	48.95	43.3	5.65	50.88	control	17503	643	2.73096	13.8662
A1_2_0714_TAACTCCG	96496	175.37	50.85	46.36	4.49	49.08	control	35061	833	1.72271	32.027
A1_2_0714_TGGAGCTC	121252	177.56	31.61	27.26	4.35	68.26	control	23363	963	2.90202	20.1515
A2_1_0714_AACGAGGT	76880	182.4	36.3	31.58	4.72	63.58	control	12860	963	4.65785	10.2955
A2_1_0714_ACACCGTG	254909	180.06	30.73	26.29	4.44	69.14	control	39602	1014	2.77511	19.2591
A2_1_0714_AGCTCCTT	102875	189.11	45.32	39.87	5.45	54.58	control	29411	1111	2.12166	11.4515
A2_1_0714_CCTTCAAG	61360	169.93	46.96	38.3	8.66	52.86	control	17965	837	0.901753	17.3114
A2_1_0714_CGTCTAAT	32955	177.28	42.77	36.61	6.16	57.1	control	8979	684	3.28544	17.7859
A2_1_0714_GCACGTCA	52739	177.31	35.9	30.27	5.63	63.93	control	11461	763	2.49542	14.2396
A2_1_0714_GGATTGAC	88862	180.39	46.05	40.33	5.72	53.76	control	22229	990	2.51023	15.5518
A2_1_0714_TGCGTAGG	42375	178.74	45.24	38.49	6.75	54.57	control	12101	699	1.99157	22.1635
A2_2_0714_AAGTGGCT	76605	183.88	36.68	31.01	5.67	63.16	control	11677	753	4.82144	17.2733
A2_2_0714_ACGTATCC	580597	171.37	42.21	37.14	5.07	57.58	control	162322	1350	1.04052	18.093
A2_2_0714_CGCAAAGT	44097	173.9	46.05	40.34	5.71	53.8	control	13335	706	1.53731	17.4428
A2_2_0714_CTTTGACA	165927	171.43	24.86	20.37	4.49	74.98	control	22809	665	2.50778	31.3648
A2_2_0714_GAGTCCTG	74734	172.31	39.28	33.99	5.29	60.6	control	18050	933	2.28809	19.0139
A2_2_0714_GGTGGACT	60966	172.59	40.74	34.48	6.26	59.11	control	14403	819	3.45761	23.877
A2_2_0714_GTCATTAG	47553	171.88	41.69	35.71	5.98	58.11	control	10726	564	1.98583	26.6735
A2_2_0714_GTTACAGG	58682	174.01	38.78	34.17	4.61	61.09	control	14208	584	4.89865	24.7466
A2_2_0714_TCAACGAC	155019	175.63	40.63	35.06	5.57	59.19	control	35795	1016	1.67342	29.208
A2_2_0714_TCTCACAC	135927	176.71	28.36	24.54	3.82	71.51	control	21804	759	3.6186	28.1233
A2_2_0714_TGGAGCTC	284049	177.99	36.59	32.44	4.15	63.26	control	69702	1232	1.87513	21.5661
A2_2_0714_TGTACCAA	95753	170.97	24.05	20.7	3.35	75.78	control	12607	553	3.76775	26.4694
A2_2_0714_TTCCGTTC	753123	176.12	19.34	16.95	2.39	80.56	control	94557	1238	1.33147	29.2226
B1_1_0714_AACGAGGT	72401	173.47	46.7	41.13	5.57	53.15	control	22486	922	2.45931	12.9147
B1_1_0714_AAGCACAT	51536	182	45.39	39.82	5.57	54.46	control	10784	920	1.56714	13.2233
B1_1_0714_ACACCGTG	117930	175.28	46.72	40.12	6.6	53.11	control	32129	1169	1.62159	14.1181
B1_1_0714_AGCTCCTT	38417	211.89	57.47	51.06	6.41	42.29	control	13681	648	0.314305	12.0751
B1_1_0714_ATTTAGCG	52994	174.59	47.43	41.45	5.98	52.46	control	16553	900	1.76403	19.9239
B1_1_0714_CACAGCAT	36915	177.94	43.51	38.05	5.46	56.39	control	8150	845	3.70552	21.3374
B1_1_0714_CCTTCAAG	28225	178.46	48.81	40.94	7.87	50.97	control	7053	752	1.34694	14.1217
B1_1_0714_CGTCTAAT	16893	180.97	40.77	34.91	5.86	59.08	control	3834	516	2.24309	16.5102
B1_1_0714_CTGTACAA	127402	176.71	35.5	30.9	4.6	64.39	control	26762	903	1.9169	21.7062
B1_1_0714_GATGTCGA	40404	175.24	51.56	44.5	7.06	48.25	control	11904	1013	2.89819	18.7584
B1_1_0714_GGTAATCA	41327	176.36	47.25	40.66	6.59	52.63	control	11910	720	2.36776	17.8673
B1_1_0714_GTGCATGA	26383	183.83	50.12	42.94	7.18	49.65	control	6961	722	1.37911	14.3801
B1_1_0714_GTTGCCAC	22358	182.1	48	41.99	6.01	51.81	control	6972	525	3.02639	14.3574
B1_2_0714_AAGTGGCT	102362	173.43	49.23	41.91	7.32	50.62	control	32981	825	0.281981	41.3905
B1_2_0714_CCAGTCCA	91212	173.62	39.54	34.8	4.74	60.24	control	21855	728	2.37474	22.0453
B1_2_0714_CGCAAAGT	47669	176.32	46.7	40.77	5.93	53.12	control	14380	973	1.61335	35.9179
B1_2_0714_CTGTCATT	115213	174.91	24.84	21.42	3.42	75.05	control	15586	841	1.68741	26.1902
B1_2_0714_GTAGAACG	79480	173.38	51.49	44.42	7.07	48.35	control	25843	958	4.48864	37.279
B1_2_0714_GTCATTAG	44837	172.79	47.33	41.31	6.02	52.49	control	13144	583	1.67377	18.4038
B1_2_0714_GTTACAGG	34862	172.36	45.21	40.04	5.17	54.68	control	11089	700	7.70133	23.8434
B1_2_0714_TCAACGAC	57286	175.84	37.38	32.6	4.78	62.41	control	11017	597	2.75937	26.0416
B1_2_0714_TCACCCGA	126645	175.16	51.72	45.25	6.47	48.1	control	40394	1406	2.3147	18.6092
B1_2_0714_TCTCACAC	85456	170.6	32.8	28.08	4.72	67.03	control	17575	698	1.72404	19.4993
B1_2_0714_TGGAGCTC	132696	179.03	37.63	33.64	3.99	62.21	control	30117	1082	3.90145	29.7506
B1_2_0714_TGTACCAA	53081	164.55	49.5	44.36	5.14	50.37	control	20480	592	0.893555	13.6572
B1_2_0714_TTACGGGT	44447	175.2	35.55	28.78	6.77	63.86	control	6997	528	3.98742	13.0627
B1_2_0714_TTCCGTTC	40578	173.28	46.39	40.21	6.18	53.46	control	10743	614	2.2154	19.3987
B2_1_0714_AACGAGGT	95733	177.86	49.26	43.9	5.36	50.63	control	23765	940	3.78708	20.972
B2_1_0714_ACACCGTG	117168	177.69	38.38	32.54	5.84	61.41	control	23015	1044	3.15012	15.4942
B2_1_0714_ACTGTTTG	67161	182.67	49.81	39.22	10.59	50.03	control	18595	860	1.86609	17.5208
B2_1_0714_CACACTGA	208586	181.81	27.74	23.38	4.36	72.12	control	23129	1181	2.48173	19.949
B2_1_0714_CACAGCAT	43945	180.31	33.74	28.93	4.81	66.1	control	7724	620	2.49871	14.2413
B2_1_0714_CCTTCAAG	133049	170.43	54.56	47.28	7.28	45.3	control	48989	1371	2.39237	31.2152
B2_1_0714_CGTCTAAT	33214	174.25	45.27	39.1	6.17	54.54	control	10058	611	2.38616	33.1776
B2_1_0714_CTGTACAA	154006	178.51	37.09	31.73	5.36	62.7	control	24935	1068	5.73491	16.9601
B2_1_0714_GCACGTCA	53104	188.02	46.2	39.77	6.43	53.69	control	12398	881	4.54912	14.5427
B2_1_0714_GGTAATCA	61575	175.19	44.96	39.6	5.36	54.84	control	17598	833	1.43766	11.9332
B2_1_0714_TACTGGTA	67330	174.56	48.15	41.08	7.07	51.66	control	18161	681	1.72347	16.0068
B2_1_0714_TGAATACC	159102	177.79	41.65	36.62	5.03	58.16	control	38601	861	4.94288	23.7429
B2_1_0714_TGCGTAGG	80781	178.98	52.66	45.91	6.75	47.24	control	24430	944	1.70282	37.4294
B2_2_0714_AGACTCGT	31947	170.02	38.92	33.21	5.71	60.93	control	7935	520	3.52867	26.0365
B2_2_0714_AGCCACCA	92614	169.98	40.07	34.82	5.25	59.8	control	24171	1151	2.30441	18.5139
B2_2_0714_AGTTGTGT	192728	173.04	29.46	26.18	3.28	70.43	control	39596	959	1.52288	23.5024
B2_2_0714_CCAGTCCA	178839	169.41	43.72	39.33	4.39	56.17	control	55982	1434	2.28288	17.2948
B2_2_0714_GAGTCCTG	25827	173.46	46.8	41.03	5.77	53.03	control	7872	635	1.72764	17.4797
B2_2_0714_GGTGGACT	107462	172.42	51.05	44.52	6.53	48.82	control	38073	1046	2.1774	39.0539
B2_2_0714_GTAGAACG	59621	173.29	43.08	36.19	6.89	56.76	control	11112	706	2.5018	13.2739
B2_2_0714_GTTACAGG	128572	169.84	51.53	43.91	7.62	48.34	control	44209	1188	1.6422	38.8722
B2_2_0714_TCACCCGA	52883	175.18	39.31	34.38	4.93	60.47	control	12580	569	2.66296	36.4944
B2_2_0714_TGGAGCTC	56792	170.19	41.68	37.2	4.48	58.16	control	17379	635	1.83555	15.7144
B2_2_0714_TTACGGGT	55492	174.12	28.1	23.23	4.87	71.55	control	7701	731	2.76587	20.2441
B2_2_0714_TTCCGTTC	58972	176.12	42.64	36.26	6.38	57.21	control	10886	826	2.30571	8.5982
C1_1_0714_AAGCACAT	121782	183.84	56.72	48.53	8.19	43.02	gcgr-/-	34484	1169	3.33488	22.5815
C1_1_0714_ACACCGTG	251578	182.63	54.08	46.48	7.6	45.72	gcgr-/-	64442	1918	2.652	13.1948
C1_1_0714_ACCTCAGC	71595	184.71	53.38	46.64	6.74	46.36	gcgr-/-	15535	740	2.45896	21.4934
C1_1_0714_ACTGTTTG	10273	240.03	57.16	45.2	11.96	42.58	gcgr-/-	2231	515	1.07575	7.30614
C1_1_0714_AGCTCCTT	61275	215.4	67.2	61.4	5.8	32.67	gcgr-/-	28011	876	0.742565	13.2484
C1_1_0714_ATTTAGCG	101497	177.28	56.81	50.18	6.63	42.96	gcgr-/-	37002	972	1.81071	16.4315
C1_1_0714_CACACTGA	187597	181.66	56.48	48.58	7.9	43.36	gcgr-/-	57470	1710	0.730816	12.1176
C1_1_0714_CCTTCAAG	93785	177.87	58.54	51.47	7.07	41.31	gcgr-/-	38625	952	1.69838	16.5489
C1_1_0714_CGTCTAAT	49201	184.39	57.04	49.69	7.35	42.73	gcgr-/-	15359	971	2.35692	23.6148
C1_1_0714_GACAAACC	150065	183.54	56.56	48.81	7.75	43.28	gcgr-/-	46224	1244	1.75883	21.6727
C1_1_0714_GATGTCGA	84241	182.01	56.33	47.83	8.5	43.34	gcgr-/-	23885	919	0.996441	15.8468
C1_1_0714_GCACGTCA	17739	186.96	54.82	46.71	8.11	44.91	gcgr-/-	5232	565	1.72018	15.1567
C1_1_0714_GGTAATCA	86349	186.01	41	35	6	58.76	gcgr-/-	19330	869	3.56441	18.9964
C1_1_0714_GTGCATGA	51862	191.01	59.35	53.9	5.45	40.44	gcgr-/-	18757	1009	1.76467	15.7861
C1_1_0714_GTTGCCAC	73797	179.48	54.92	47.05	7.87	44.84	gcgr-/-	23480	838	1.11584	13.6584
C1_1_0714_TGAATACC	117105	176.67	57.94	51.46	6.48	41.89	gcgr-/-	36583	824	1.0524	17.5573
C1_1_0714_TGCGTAGG	51566	183.83	59.51	52.23	7.28	40.28	gcgr-/-	18201	947	2.0823	20.7681
C1_2_0714_ACGTATCC	246480	177.87	53.4	46.7	6.7	46.39	gcgr-/-	68701	990	1.25762	21.1977
C1_2_0714_AGTTGTGT	322157	182.86	48.69	42.18	6.51	51.18	gcgr-/-	81788	1315	0.569766	13.4433
C1_2_0714_CGCAAAGT	79211	183.2	54.21	48.79	5.42	45.58	gcgr-/-	24544	1024	2.10235	23.2725
C1_2_0714_CTTTGACA	191544	180.52	50.27	43.94	6.33	49.44	gcgr-/-	45105	1033	1.26594	26.3718
C1_2_0714_GTTACAGG	203735	179.75	50.88	45.86	5.02	48.93	gcgr-/-	66563	1073	0.82929	15.2893
C1_2_0714_TCTCACAC	345861	183.36	49.75	44.12	5.63	50.02	gcgr-/-	85046	1527	2.21057	24.7607
C1_2_0714_TTCCGTTC	196264	177.22	54.29	48.01	6.28	45.58	gcgr-/-	68983	1104	1.12491	13.2728
C2_1_0714_AACGAGGT	70848	181.43	55.79	50.39	5.4	44.01	gcgr-/-	26076	948	3.39009	14.8873
C2_1_0714_ACACCGTG	88888	182.04	55.82	47.49	8.33	43.96	gcgr-/-	27552	1235	1.16144	13.8357
C2_1_0714_ACCTCAGC	29181	183.31	48.89	42.43	6.46	50.78	gcgr-/-	6738	676	1.02404	14.4405
C2_1_0714_AGCTCCTT	35364	197.98	58.91	52.76	6.15	40.91	gcgr-/-	12812	733	0.889791	18.3032
C2_1_0714_ATTTAGCG	129297	181.11	52.76	45.63	7.13	46.98	gcgr-/-	44980	1197	1.90529	9.92219
C2_1_0714_CACACTGA	113599	182.87	53.03	45.27	7.76	46.71	gcgr-/-	31423	1315	1.77577	12.6691
C2_1_0714_CACAGCAT	43663	182.22	49.7	43.04	6.66	50.07	gcgr-/-	13445	796	1.3016	8.28561
C2_1_0714_GGATTGAC	42847	184.07	59.14	52.21	6.93	40.64	gcgr-/-	16324	806	1.97256	18.3656
C2_1_0714_GGTAATCA	22921	183.22	52.92	44.53	8.39	46.6	gcgr-/-	8056	563	4.76663	10.8739
C2_1_0714_GTTGCCAC	75894	182.81	55.78	48.06	7.72	44	gcgr-/-	24899	1142	0.935781	13.0367
C2_1_0714_TGAATACC	118098	180.65	58.69	51.72	6.97	41.06	gcgr-/-	37985	1154	5.22575	15.0559
C2_2_0714_ACGTATCC	113250	175.24	56.05	49.6	6.45	43.77	gcgr-/-	34709	774	1.16396	27.1198
C2_2_0714_AGACTCGT	232350	176.21	32.09	28.09	4	67.69	gcgr-/-	44185	1172	1.85583	26.1673
C2_2_0714_AGCCACCA	52056	174.93	51.24	45.39	5.85	48.6	gcgr-/-	18721	666	1.82683	16.5963
C2_2_0714_CCAGTCCA	57157	177.11	51.39	44.79	6.6	48.42	gcgr-/-	15956	669	2.90173	16.3449
C2_2_0714_CTGTCATT	51548	180.55	43.11	37.77	5.34	56.71	gcgr-/-	13105	664	2.54101	22.8005
C2_2_0714_CTTTGACA	43396	178.36	52.49	45.23	7.26	47.32	gcgr-/-	11140	638	1.99282	19.1562
C2_2_0714_GAGTCCTG	57345	174.72	57.19	52.57	4.62	42.63	gcgr-/-	24644	819	1.74079	12.851
C2_2_0714_GGTGGACT	36333	179.41	53.38	47.3	6.08	46.34	gcgr-/-	9053	683	0.839501	25.1298
C2_2_0714_TAACTCCG	48408	180.85	60.79	55.52	5.27	39.06	gcgr-/-	17620	722	7.43473	21.3678
C2_2_0714_TCACCCGA	43383	183.76	54.13	47.93	6.2	45.75	gcgr-/-	10829	599	1.80995	21.701
C2_2_0714_TCTCACAC	125192	182.54	49.73	43.33	6.4	50.1	gcgr-/-	32334	954	1.83708	32.7581
D1_1_0714_AACGAGGT	68583	174.34	46.36	40.5	5.86	53.46	gcgr-/-	16278	949	1.79383	22.9881
D1_1_0714_ATTTAGCG	120673	169.53	51.03	43.91	7.12	48.76	gcgr-/-	37795	1396	1.51872	12.5943
D1_1_0714_CACAGCAT	31136	184.22	49.45	43.77	5.68	50.31	gcgr-/-	8641	800	1.63176	15.438
D1_1_0714_CCTTCAAG	35385	175.34	48.86	42.87	5.99	50.93	gcgr-/-	9298	788	3.90407	18.789
D1_1_0714_CTGTACAA	82064	176.85	41.57	34.82	6.75	58.22	gcgr-/-	12853	967	4.94048	14.2301
D1_1_0714_GACAAACC	100741	177.36	54.94	49.25	5.69	44.93	gcgr-/-	39960	1045	0.955956	14.9875
D1_1_0714_GATGTCGA	37017	181.23	45.34	39.84	5.5	54.48	gcgr-/-	7878	711	2.50063	18.4818
D1_1_0714_GCACGTCA	28215	175.54	49.67	42.21	7.46	50.21	gcgr-/-	7162	726	1.18682	13.4739
D1_1_0714_GGATTGAC	81858	178.2	55.65	49.67	5.98	44.21	gcgr-/-	28893	1244	2.43312	34.9462
D1_1_0714_GGTAATCA	133010	174.36	46.25	39.83	6.42	53.56	gcgr-/-	35641	1353	0.676188	19.4635
D1_1_0714_GTGCATGA	57845	176.14	53.22	45.76	7.46	46.58	gcgr-/-	18245	1034	0.855029	8.28172
D1_1_0714_TGAATACC	95129	171.25	56.9	52.35	4.55	42.97	gcgr-/-	44476	799	1.41874	9.47028
D1_1_0714_TTCGGAAA	43166	175.58	50.29	42.42	7.87	49.51	gcgr-/-	9952	914	2.64268	12.51
D1_2_0714_ACGTATCC	80458	170.03	34.79	29.37	5.42	65.02	gcgr-/-	14964	812	1.30313	14.8423
D1_2_0714_AGCCACCA	41657	169.57	42.51	37.88	4.63	57.21	gcgr-/-	9499	740	4.38994	20.939
D1_2_0714_AGTTGTGT	191403	171.31	10.1	8.7	1.4	89.85	gcgr-/-	10847	795	1.75164	15.9675
D1_2_0714_CCAGTCCA	171873	173.43	41.13	36.05	5.08	58.71	gcgr-/-	39626	1246	1.76147	19.3661
D1_2_0714_CGCAAAGT	26448	177.72	41.44	35.63	5.81	58.3	gcgr-/-	5521	736	1.35845	20.6847
D1_2_0714_CTGTCATT	106685	173.87	11.26	9.73	1.53	88.71	gcgr-/-	7342	672	2.2201	11.3865
D1_2_0714_CTTTGACA	50378	171.42	43.91	37.29	6.62	55.92	gcgr-/-	12787	987	0.961914	12.544
D1_2_0714_GAGTCCTG	39548	170.23	48.54	43.11	5.43	51.3	gcgr-/-	13037	925	0.682672	18.6009
D1_2_0714_GTCATTAG	71414	174.31	49.75	43.74	6.01	50.03	gcgr-/-	20792	1037	1.95748	25.4713
D1_2_0714_GTTACAGG	57118	172.5	19.52	17.05	2.47	80.39	gcgr-/-	6061	640	2.16136	24.3689
D1_2_0714_TAACTCCG	42706	173.7	31.55	27.31	4.24	68.31	gcgr-/-	7095	655	4.0592	26.8076
D1_2_0714_TCAACGAC	141150	176.04	41.26	34.74	6.52	58.54	gcgr-/-	27779	1241	2.11311	18.3628
D1_2_0714_TCTCACAC	73465	172.92	32.07	28.37	3.7	67.81	gcgr-/-	12736	791	2.03361	13.7406
D1_2_0714_TGGAGCTC	137406	175.13	30.06	25.9	4.16	69.78	gcgr-/-	24627	1046	2.04247	25.403
D1_2_0714_TGTACCAA	36096	169.58	45.14	40.76	4.38	54.73	gcgr-/-	10777	627	2.4775	12.2019
D1_2_0714_TTCCGTTC	56752	170.45	31.36	26.9	4.46	68.56	gcgr-/-	11155	676	1.62259	13.4827
D2_1_0714_ACACCGTG	37255	182.91	48.51	42.49	6.02	51.22	gcgr-/-	8726	731	1.63878	20.3186
D2_1_0714_ATTTAGCG	61412	175.26	43.36	38.11	5.25	56.25	gcgr-/-	14649	900	3.52925	17.3254
D2_1_0714_CACACTGA	67581	186.3	32.78	28.59	4.19	67.1	gcgr-/-	12050	695	2.16598	28.9295
D2_1_0714_CGTCTAAT	28777	177.75	47.4	42.02	5.38	52.36	gcgr-/-	8352	656	2.20307	11.8295
D2_1_0714_GATGTCGA	40733	179.55	37.04	32.5	4.54	62.79	gcgr-/-	7402	650	3.26939	21.4807
D2_1_0714_GCACGTCA	66033	178.98	46.84	41.63	5.21	52.96	gcgr-/-	16624	993	2.7731	26.4196
D2_1_0714_GGATTGAC	70742	175.58	52.79	45.81	6.98	47.04	gcgr-/-	22346	978	0.984516	10.0465
D2_1_0714_GGTAATCA	284517	175.78	51.44	45.8	5.64	48.38	gcgr-/-	98120	1551	0.567672	15.0642
D2_1_0714_GTGCATGA	77111	177.97	43.26	37.4	5.86	56.61	gcgr-/-	21689	1025	0.885241	9.27198
D2_1_0714_TACTGGTA	59803	174.09	47.54	40.88	6.66	52.25	gcgr-/-	14980	782	2.26969	16.9092
D2_1_0714_TGCGTAGG	130770	172.23	57.87	51.84	6.03	41.95	gcgr-/-	51238	1510	1.74675	9.99258
D2_1_0714_TTCGGAAA	46979	177.6	49.19	41.94	7.25	50.54	gcgr-/-	12421	923	2.62459	16.8827
D2_2_0714_ACGATAGG	63783	170.5	36.94	31.78	5.16	62.92	gcgr-/-	12972	692	3.84675	19.9198
D2_2_0714_ACGTATCC	149424	169.17	47.65	40.28	7.37	52.19	gcgr-/-	40393	1032	0.448097	9.96212
D2_2_0714_AGACTCGT	41123	169.37	50.07	43.66	6.41	49.77	gcgr-/-	12283	714	1.84808	14.9719
D2_2_0714_AGTTGTGT	446061	173.02	29.51	25.35	4.16	70.38	gcgr-/-	76833	1443	1.15966	14.6942
D2_2_0714_CGCAAAGT	29148	175.79	46.25	41.21	5.04	53.57	gcgr-/-	7395	554	1.12238	31.6971
D2_2_0714_CTGTCATT	184616	173.78	18.61	15.92	2.69	81.31	gcgr-/-	19539	810	0.665336	15.2413
D2_2_0714_GAGTCCTG	80470	172.24	48.08	42.39	5.69	51.74	gcgr-/-	20449	1158	1.3497	23.1747
D2_2_0714_GGTGGACT	249812	174.89	43.15	36.78	6.37	56.69	gcgr-/-	56441	1274	6.87444	23.6176
D2_2_0714_GTTACAGG	45374	175.18	46.51	40.95	5.56	53.35	gcgr-/-	12274	686	2.4279	20.5149
D2_2_0714_TAACTCCG	188812	172.44	44.53	38.95	5.58	55.25	gcgr-/-	43972	1125	0.83917	32.2751
D2_2_0714_TGGAGCTC	65904	177.53	48.77	42.82	5.95	51	gcgr-/-	17533	930	1.1236	20.7494
D2_2_0714_TGTACCAA	185639	170.17	47.94	42.71	5.23	51.92	gcgr-/-	56924	1291	1.83754	14.6406
D2_2_0714_TTACGGGT	34837	170.53	45.03	38.03	7	54.64	gcgr-/-	9429	596	1.25146	13.3736
E1_1_0714_AACGAGGT	125864	179.81	46.06	38.03	8.03	53.82	gcgr-/-	33187	654	4.99895	22.7107
E1_1_0714_AAGCACAT	126703	191.46	18.17	16.24	1.93	81.69	gcgr-/-	11328	645	0.432556	13.268
E1_1_0714_ACACCGTG	226650	174.79	51.5	45.42	6.08	48.33	gcgr-/-	81851	1271	0.990825	12.998
E1_1_0714_ACCTCAGC	158288	179	46.98	40.83	6.15	52.8	gcgr-/-	38358	1060	1.38954	22.801
E1_1_0714_ACTGTTTG	50698	186.21	47.1	41.54	5.56	52.57	gcgr-/-	13967	799	1.04532	10.4031
E1_1_0714_AGCTCCTT	170122	189.96	46.6	41.17	5.43	53.2	gcgr-/-	47131	1184	1.01207	13.7404
E1_1_0714_ATTTAGCG	89802	180.19	52.8	46.5	6.3	47.03	gcgr-/-	27804	794	1.25522	24.8669
E1_1_0714_CACACTGA	117950	183.18	29.67	25.66	4.01	70.23	gcgr-/-	20936	868	2.50764	20.2379
E1_1_0714_CTGTACAA	165984	175.58	47.76	41.01	6.75	52.03	gcgr-/-	45618	1113	0.666404	12.5828
E1_1_0714_GACAAACC	157465	176.86	53.85	46.4	7.45	45.96	gcgr-/-	51603	1266	1.78478	11.5206
E1_1_0714_GCACGTCA	59765	176.11	52.73	47.31	5.42	47.14	gcgr-/-	19619	705	1.70753	27.8811
E1_1_0714_GGATTGAC	152236	176.43	50.33	45.47	4.86	49.54	gcgr-/-	53449	1172	1.55101	12.7093
E1_1_0714_GGTAATCA	59257	175.53	47.89	42.58	5.31	51.94	gcgr-/-	14502	690	2.07558	19.3146
E1_1_0714_GTGCATGA	105591	180.73	53.51	47.01	6.5	46.28	gcgr-/-	31482	1116	1.41033	15.6947
E1_1_0714_GTTGCCAC	149143	176.25	45.39	40.37	5.02	54.48	gcgr-/-	44362	1460	4.33479	30.5892
E1_1_0714_TACTGGTA	55351	176.81	46.75	40	6.75	52.88	gcgr-/-	11239	530	4.12848	6.61981
E1_2_0714_AGCCACCA	103911	174.06	43.33	38.05	5.28	56.48	gcgr-/-	29666	951	1.24722	22.2241
E1_2_0714_CCAGTCCA	274836	177.69	49.7	43.63	6.07	50.15	gcgr-/-	71385	1206	2.39266	26.6204
E1_2_0714_CGCAAAGT	75462	178.34	53.82	48.15	5.67	46.02	gcgr-/-	25026	1083	1.84208	13.3181
E1_2_0714_GGTGGACT	191559	180.65	54.44	49.03	5.41	45.37	gcgr-/-	66056	1083	2.36617	25.1468
E1_2_0714_GTAGAACG	372562	178.34	55.88	48.69	7.19	43.94	gcgr-/-	105241	1369	1.79873	24.842
E1_2_0714_GTTACAGG	91579	179.85	42.6	38.03	4.57	57.22	gcgr-/-	23433	765	2.9531	17.8253
E1_2_0714_TCAACGAC	118325	178.34	55.51	49.15	6.36	44.26	gcgr-/-	36978	980	1.14392	31.5755
E1_2_0714_TGTACCAA	77050	177.05	54.11	47.21	6.9	45.75	gcgr-/-	24759	763	2.05582	19.5727
E2_1_0714_ACCTCAGC	157860	174.43	54.32	48.72	5.6	45.47	gcgr-/-	58850	1002	1.69754	9.87935
E2_1_0714_ACTGTTTG	98242	187.48	54.43	48.28	6.15	45.42	gcgr-/-	28137	864	0.0959591	13.9105
E2_1_0714_AGCTCCTT	86240	183.62	55.22	49.21	6.01	44.62	gcgr-/-	36127	896	0.51485	8.22377
E2_1_0714_ATTTAGCG	429122	178.33	40.61	35.62	4.99	59.24	gcgr-/-	97519	1885	1.48689	13.4343
E2_1_0714_CGTCTAAT	44022	181.42	47.09	40.55	6.54	52.71	gcgr-/-	11877	700	0.808285	10.0278
E2_1_0714_GGTAATCA	99242	176.44	45.85	40.89	4.96	53.98	gcgr-/-	27471	889	2.91944	15.3981
E2_1_0714_GTGCATGA	67149	183.69	56.7	48.02	8.68	43.14	gcgr-/-	21426	836	0.882106	11.066
E2_1_0714_TGAATACC	124376	178.92	54.87	47.27	7.6	45.01	gcgr-/-	36765	934	2.4099	16.2981
E2_1_0714_TGCGTAGG	95100	179.6	55.11	48.02	7.09	44.7	gcgr-/-	33092	1002	0.704098	15.0913
E2_1_0714_TTCGGAAA	37626	177.33	53.42	46.56	6.86	46.4	gcgr-/-	12958	620	0.818027	10.6266
E2_2_0714_AAGTGGCT	210853	175.6	56.27	50.88	5.39	43.57	gcgr-/-	84097	1261	1.46141	14.2609
E2_2_0714_AGACTCGT	25460	172.03	44.9	40.44	4.46	54.98	gcgr-/-	9190	553	1.66485	9.16213
E2_2_0714_AGTTGTGT	307119	175.36	47.35	41.26	6.09	52.52	gcgr-/-	95993	1800	2.31996	22.8777
E2_2_0714_ATACAGAC	243526	170.05	49.43	42.17	7.26	50.37	gcgr-/-	76549	1063	0.786424	14.5789
E2_2_0714_CGCAAAGT	71827	176.98	49.93	43.9	6.03	49.86	gcgr-/-	20893	1113	1.18221	13.0666
E2_2_0714_CTTTGACA	36312	172.5	49.62	42.83	6.79	50.25	gcgr-/-	11716	765	1.01571	7.6562
E2_2_0714_GTTACAGG	155361	178.64	52.36	45.91	6.45	47.5	gcgr-/-	36942	1188	0.7796	13.5537
E2_2_0714_TCAACGAC	54586	174.69	50.92	44.25	6.67	48.92	gcgr-/-	15674	627	1.46102	18.317
E2_2_0714_TCTCACAC	215500	175.9	43.84	38.95	4.89	56.04	gcgr-/-	65574	1053	1.36792	16.5187
E2_2_0714_TGGAGCTC	68876	175.8	51.38	46.25	5.13	48.44	gcgr-/-	23789	797	1.38299	11.56
E2_2_0714_TGTACCAA	58413	174.04	47.32	42.07	5.25	52.45	gcgr-/-	17898	771	2.58129	20.4548
E2_2_0714_TTACGGGT	46840	175.51	46.96	40.21	6.75	52.5	gcgr-/-	11163	887	1.57664	16.9936
E2_2_0714_TTCCGTTC	162381	174.23	55.61	50.46	5.15	44.19	gcgr-/-	62576	1070	2.08227	10.8652
F1_1_0714_AACGAGGT	76985	180.19	47.54	42.12	5.42	52.28	gcgr-/-	19492	791	4.16068	32.7262
F1_1_0714_ACACCGTG	176869	174.93	55.06	47.57	7.49	44.75	gcgr-/-	64842	1311	0.507387	15.6056
F1_1_0714_ACCTCAGC	74902	179.46	42.31	35.88	6.43	57.47	gcgr-/-	13827	714	1.73573	5.51819
F1_1_0714_ACTGTTTG	110323	181.19	51	43.87	7.13	48.73	gcgr-/-	25422	1323	3.4891	18.5941
F1_1_0714_AGCTCCTT	113244	187.45	53.28	46.79	6.49	46.51	gcgr-/-	32108	1385	1.13056	19.8268
F1_1_0714_ATTTAGCG	116363	176.01	43.69	36.89	6.8	56.04	gcgr-/-	25493	1112	2.07116	20.1153
F1_1_0714_CACACTGA	75472	189.09	37.08	32.45	4.63	62.71	gcgr-/-	9216	789	9.60286	14.1385
F1_1_0714_CACAGCAT	92264	183.31	45.16	40.06	5.1	54.59	gcgr-/-	20092	1073	2.3044	19.0474
F1_1_0714_CCTTCAAG	46695	177.86	48.26	41.56	6.7	51.52	gcgr-/-	11310	772	2.5641	12.0336
F1_1_0714_CGTCTAAT	52140	174.06	37.41	33.09	4.32	62.35	gcgr-/-	12683	674	4.36017	19.1359
F1_1_0714_GATGTCGA	124507	174.94	55.19	48.78	6.41	44.57	gcgr-/-	42650	1203	1.34115	18.7315
F1_1_0714_GCACGTCA	109169	173.88	50.72	43.88	6.84	49.12	gcgr-/-	33855	1416	1.12539	27.9929
F1_1_0714_GTTGCCAC	83937	174.8	45.77	39.77	6	54.05	gcgr-/-	23260	1211	1.84007	22.2915
F1_1_0714_TACTGGTA	23081	178.93	39.61	34.25	5.36	60.24	gcgr-/-	4031	501	9.15406	12.131
F1_1_0714_TTCGGAAA	266081	177.51	22.92	19.52	3.4	76.83	gcgr-/-	32595	1362	1.36217	17.0486
F1_2_0714_ACGATAGG	77303	177.11	44.15	37.21	6.94	55.6	gcgr-/-	14231	949	2.24159	22.0645
F1_2_0714_ACGTATCC	111356	175.54	46.84	40.15	6.69	52.9	gcgr-/-	22926	920	2.40775	16.7975
F1_2_0714_AGTTGTGT	57599	180.58	35.72	31.42	4.3	64.11	gcgr-/-	10200	883	6.91176	24.8922
F1_2_0714_CTGTCATT	88055	176.05	23.54	20.27	3.27	76.31	gcgr-/-	10506	1071	1.53246	16.1717
F1_2_0714_GTAGAACG	112095	176.08	49.72	43.86	5.86	50.1	gcgr-/-	35324	1144	1.25127	15.7881
F1_2_0714_GTTACAGG	45161	176.88	43.29	37.41	5.88	56.5	gcgr-/-	9744	822	0.348933	24.805
F1_2_0714_TAACTCCG	49409	169.86	51.83	46.35	5.48	47.96	gcgr-/-	15957	844	0.789622	13.4298
F1_2_0714_TCAACGAC	115055	173.33	52.05	47.24	4.81	47.76	gcgr-/-	41009	1289	1.32654	11.556
F1_2_0714_TCACCCGA	47933	174.96	45.91	39.78	6.13	53.88	gcgr-/-	10669	886	1.04977	24.8758
F1_2_0714_TTACGGGT	84753	173.91	50.08	44.86	5.22	49.54	gcgr-/-	30460	1095	1.20158	15.975
F1_2_0714_TTCCGTTC	161460	172.78	39.98	34.33	5.65	59.88	gcgr-/-	43120	1243	1.45872	45.1739
F2_1_0714_AACGAGGT	80238	176.91	37.73	33.62	4.11	62.04	gcgr-/-	12782	796	6.61868	9.13003
F2_1_0714_ACACCGTG	124362	177.99	47.21	41.98	5.23	52.67	gcgr-/-	27307	1053	5.82268	23.8327
F2_1_0714_ACTGTTTG	128258	178.92	52.51	45.53	6.98	47.24	gcgr-/-	32695	1579	1.26013	22.8812
F2_1_0714_CCTTCAAG	37402	169.52	52.55	46.9	5.65	47.31	gcgr-/-	15188	627	0.862523	8.93469
F2_1_0714_CGTCTAAT	60102	174.19	45.84	39.65	6.19	53.98	gcgr-/-	15364	1337	1.55558	18.3611
F2_1_0714_CTGTACAA	216686	176.66	46.44	39.74	6.7	53.34	gcgr-/-	50489	1748	1.78257	18.9962
F2_1_0714_GATGTCGA	273060	175.34	56.26	49.17	7.09	43.52	gcgr-/-	87189	2093	3.25959	31.8767
F2_1_0714_GCACGTCA	57583	178.54	51.09	44.56	6.53	48.73	gcgr-/-	16584	961	1.86324	19.4706
F2_1_0714_GTTGCCAC	102830	174.43	21.71	18.96	2.75	78.12	gcgr-/-	12323	674	1.13609	22.9976
F2_1_0714_TACTGGTA	14897	182.5	34.18	29.25	4.93	65.56	gcgr-/-	2678	711	2.91262	27.6326
F2_1_0714_TGAATACC	445632	172.13	58.92	54.08	4.84	40.93	gcgr-/-	203805	1827	1.09173	11.4183
F2_2_0714_ACGATAGG	145153	175.95	51.52	45.56	5.96	48.21	gcgr-/-	41265	1050	1.992	15.7058
F2_2_0714_AGACTCGT	105288	171.26	50.69	45.05	5.64	49.08	gcgr-/-	31112	1196	2.65492	20.8055
F2_2_0714_AGTTGTGT	237727	173.71	44.53	37.77	6.76	55.27	gcgr-/-	52242	1481	0.717813	17.2409
F2_2_0714_ATACAGAC	139635	174.04	51.19	44.64	6.55	48.49	gcgr-/-	32801	931	1.0396	21.167
F2_2_0714_CCAGTCCA	175970	171.3	48.47	42.62	5.85	51.29	gcgr-/-	44969	1228	1.38318	21.2769
F2_2_0714_CTGTCATT	88628	173.36	37.57	33.15	4.42	62.28	gcgr-/-	17993	1044	1.78958	22.0141
F2_2_0714_CTTTGACA	101660	173.78	45.45	39.03	6.42	54.4	gcgr-/-	24946	1036	2.04041	25.7596
F2_2_0714_GTAGAACG	97961	175.02	45.96	39.79	6.17	53.72	gcgr-/-	18161	721	1.28297	38.3679
F2_2_0714_GTCATTAG	387159	176.57	54.39	48.8	5.59	45.29	gcgr-/-	135943	1542	0.645859	24.7089
F2_2_0714_TAACTCCG	62770	177.14	47.63	41.6	6.03	52.13	gcgr-/-	10763	727	6.19716	4.99861
F2_2_0714_TCAACGAC	152464	175.96	52.77	46.66	6.11	46.98	gcgr-/-	40503	1151	1.59494	30.7064
F2_2_0714_TCTCACAC	90146	176.81	43.03	37.76	5.27	56.74	gcgr-/-	24539	874	1.34072	32.9557
F2_2_0714_TTACGGGT	74663	175.34	50.5	42.55	7.95	49.06	gcgr-/-	18173	885	1.2436	24.8941
