# Supplementary material for: Disruption of the glucagon receptor increases glucagon expression beyond α-cell hyperplasia in zebrafish
Source: J Biol Chem. 2022 Nov 9;298(12):102665. doi: 10.1016/j.jbc.2022.102665 (PMC9719020; doi:10.1016/j.jbc.2022.102665)
Supplement: Table S2 [file mmc2.xlsx]

## Sheet: KQ-Table S2. Cell type in each 
Table 2. Cell belonging information in each culster. The number in the table indicate how many cells of each cluster origin from control or gcgr mutant.
	Cluster1	Cluster2	Cluster3	Cluster4
Control group cell number	3	66	7	12
gcgr-/- group cell number	112	15	68	2
