# Supplementary material for: Disruption of the glucagon receptor increases glucagon expression beyond α-cell hyperplasia in zebrafish
Source: J Biol Chem. 2022 Nov 9;298(12):102665. doi: 10.1016/j.jbc.2022.102665 (PMC9719020; doi:10.1016/j.jbc.2022.102665)
Supplement: Table S3 [file mmc3.xlsx]

## Sheet: KQ-Table S3. DEGs in each clust
Table 3. Potential marker genes in each clusters. The analysis were performed by comparing each cluster against all other clusters to identify potential marker genes. The abbreviation were: p_val, p value; pct.1, the ratio of cells that express this gene in object cluster; pct.2, the ratio of cells that express the gene in residual clusters; p_val_adj, Adjusted p-value, based on bonferroni correc…
Ensembl Gene ID	gene symbol	p_val	avg_logFC	pct.1	pct.2	p_val_adj	cluster	avg_log2FC
ENSDARG00000079296	gcga	3.48e-40	3.45959	0.991	0.888	3.14e-36	1	4.99113
ENSDARG00000040907	gcgb	2.54e-42	3.43339	0.991	0.647	2.3e-38	1	4.95333
ENSDARG00000025024	pnoca	6.38e-43	3.36384	0.965	0.365	5.76e-39	1	4.85299
ENSDARG00000104495	pltp	1.21e-24	2.42506	0.809	0.276	1.09e-20	1	3.49862
ENSDARG00000017739	ak5l	1.9e-21	1.85888	0.591	0.071	1.72e-17	1	2.6818
ENSDARG00000091558	si:ch211-251f6.7	7.12e-14	1.81404	0.322	0.012	6.43e-10	1	2.61711
ENSDARG00000051876	ush1c	8.11e-11	1.81333	0.452	0.129	7.32e-07	1	2.61608
ENSDARG00000037403	si:dkey-4p15.3	7.94e-12	1.53736	0.687	0.335	7.17e-08	1	2.21794
ENSDARG00000068478	gpx4a	4.14e-21	1.53221	0.791	0.276	3.74e-17	1	2.21051
ENSDARG00000021305	slc30a2	7.38e-12	1.44763	0.435	0.094	6.67e-08	1	2.08849
ENSDARG00000043180	gpd1b	2.09e-09	1.42885	0.478	0.159	1.89e-05	1	2.0614
ENSDARG00000078828	npb	2.94e-22	1.42296	0.53	0.029	2.65e-18	1	2.05289
ENSDARG00000099425	CABZ01073265.1	1.02e-14	1.34512	0.826	0.488	9.17e-11	1	1.9406
ENSDARG00000026406	anxa5a	6.71e-09	1.30123	0.487	0.182	6.06e-05	1	1.87728
ENSDARG00000102937	hspbp1	1.01e-13	1.28342	0.783	0.453	9.14e-10	1	1.85159
ENSDARG00000031317	ppdpfb	5.63e-21	1.21646	0.974	0.912	5.08e-17	1	1.75498
ENSDARG00000098588	gchfr	1.19e-09	1.18139	0.287	0.035	1.07e-05	1	1.70438
ENSDARG00000089362	grn1	2.76e-12	1.17363	0.635	0.247	2.49e-08	1	1.69318
ENSDARG00000053684	aldob	4.02e-08	1.11925	0.852	0.676	0.00036324	1	1.61473
ENSDARG00000058011	arxa	6.76e-11	1.11638	0.4	0.082	6.1e-07	1	1.61059
ENSDARG00000051939	pcxb	1.17e-09	1.10573	0.322	0.053	1.05e-05	1	1.59523
ENSDARG00000002644	rgs5a	8.53e-17	1.10382	0.809	0.4	7.7e-13	1	1.59247
ENSDARG00000001169	hsd17b8	1.19e-06	1.08401	0.287	0.071	0.0107221	1	1.5639
ENSDARG00000099238	rasd4	1.71e-12	1.06094	0.443	0.082	1.54e-08	1	1.53061
ENSDARG00000040874	add3a	1.1e-07	1.05402	0.504	0.2	0.000990026	1	1.52063
ENSDARG00000039486	bag3	1.19e-08	1.05213	0.47	0.153	0.000107418	1	1.5179
ENSDARG00000101813	nap1l1	4.84e-06	1.00517	0.417	0.182	0.0436788	1	1.45015
ENSDARG00000061120	slc43a2b	6.74e-11	1.0032	0.426	0.094	6.09e-07	1	1.44732
ENSDARG00000038666	igfbp1b	2.84e-08	0.989425	0.339	0.082	0.000256005	1	1.42744
ENSDARG00000075564	fam13a	1.18e-06	0.968115	0.322	0.094	0.0106417	1	1.3967
ENSDARG00000104470	syngr2b	4.1e-08	0.872356	0.383	0.106	0.000369825	1	1.25854
ENSDARG00000055381	bambia	1.15e-06	0.861625	0.4	0.153	0.0104245	1	1.24306
ENSDARG00000041623	mt2	1.73e-08	0.856466	0.739	0.412	0.000156035	1	1.23562
ENSDARG00000006094	igf2r	2.54e-07	0.849048	0.348	0.1	0.00229495	1	1.22492
ENSDARG00000057698	ctsd	1.84e-09	0.80729	0.678	0.335	1.66e-05	1	1.16467
ENSDARG00000102632	ubc	8.19e-13	0.795658	0.957	0.694	7.39e-09	1	1.14789
ENSDARG00000070683	dkk3b	1.52e-09	0.7938	0.809	0.494	1.38e-05	1	1.14521
ENSDARG00000007247	ric8a	1.86e-06	0.779802	0.374	0.135	0.0168337	1	1.12502
ENSDARG00000035519	histh1l	4.32e-06	0.77079	0.478	0.229	0.0390474	1	1.11202
ENSDARG00000024669	oser1	6.12e-07	0.766228	0.765	0.547	0.00552794	1	1.10543
ENSDARG00000043581	gadd45aa	8.82e-07	0.727558	0.452	0.176	0.00796409	1	1.04964
ENSDARG00000040401	slc25a20	1.76e-06	0.723945	0.339	0.112	0.0159209	1	1.04443
ENSDARG00000026664	uri1	1.99e-06	0.71976	0.417	0.165	0.0179525	1	1.03839
ENSDARG00000103511	zfand2a	5.07e-11	0.718222	0.87	0.512	4.58e-07	1	1.03618
ENSDARG00000019274	rasd1	1.66e-06	0.658789	0.313	0.094	0.0150149	1	0.950432
ENSDARG00000035652	sat1a.1	4.39e-12	0.649375	0.817	0.388	3.96e-08	1	0.93685
ENSDARG00000102879	myt1b	2.07e-08	0.631925	0.826	0.565	0.000186851	1	0.911676
ENSDARG00000014646	aoc2	5.12e-10	0.622309	0.287	0.029	4.62e-06	1	0.897802
ENSDARG00000077047	ptprnb	4.87e-07	0.607276	0.522	0.218	0.00439862	1	0.876114
ENSDARG00000024746	hsp90aa1.2	6.9e-10	0.593388	1	0.994	6.23e-06	1	0.856078
ENSDARG00000010434	clu	1.1e-06	0.552616	0.722	0.4	0.00994009	1	0.797257
ENSDARG00000036482	hexim1	5.3e-07	0.499644	0.417	0.147	0.00478257	1	0.720834
ENSDARG00000040177	rgs16	8.02e-07	0.497089	0.357	0.106	0.00724546	1	0.717147
ENSDARG00000077301	mlf1	8.58e-09	0.494519	0.452	0.129	7.75e-05	1	0.71344
ENSDARG00000015164	mknk2b	3.75e-06	0.490882	0.8	0.524	0.0338562	1	0.708193
ENSDARG00000007836	ctsla	5.14e-06	0.469346	0.783	0.524	0.0463688	1	0.677124
ENSDARG00000087704	gfra3	2.4e-09	0.458045	0.452	0.129	2.17e-05	1	0.660819
ENSDARG00000019613	ip6k2b	1.54e-09	0.432618	0.452	0.124	1.39e-05	1	0.624136
ENSDARG00000077414	zgc:194312	5.67e-10	0.429456	0.365	0.065	5.12e-06	1	0.619574
ENSDARG00000040971	zgc:92606	7.68e-07	0.415103	0.626	0.271	0.00693867	1	0.598867
ENSDARG00000075014	sqstm1	3.2e-06	0.397551	0.904	0.653	0.028862	1	0.573545
ENSDARG00000014320	gucy2c	1.25e-06	0.370063	0.53	0.235	0.011256	1	0.533888
ENSDARG00000000966	ncor2	1.09e-06	0.308814	0.696	0.429	0.00979833	1	0.445525
ENSDARG00000029688	hsp70.1	3e-19	1.40768	1	0.912	2.71e-15	2	2.03085
ENSDARG00000040799	sst1.1	9.2e-10	1.38063	0.988	0.897	8.31e-06	2	1.99183
ENSDARG00000093313	UBB	3.45e-14	1.28281	0.963	0.681	3.12e-10	2	1.85071
ENSDARG00000031683	fosab	3.48e-13	1.147	0.975	0.711	3.15e-09	2	1.65477
ENSDARG00000093313	ubb	4.47e-13	0.964043	0.975	0.77	4.04e-09	2	1.39082
ENSDARG00000033161	sst1.2	6.38e-07	0.930373	0.951	0.907	0.00576061	2	1.34224
ENSDARG00000092362	hsp70.2	1.47e-14	0.842601	1	0.961	1.33e-10	2	1.21562
ENSDARG00000043531	jun	1.51e-06	0.788752	0.679	0.417	0.013615	2	1.13793
ENSDARG00000002779	pdx1	4.78e-08	0.736518	0.506	0.196	0.0004312	2	1.06257
ENSDARG00000021924	hsp70.3	2.09e-09	0.655578	1	0.922	1.89e-05	2	0.945799
ENSDARG00000055723	hsp70l	7.88e-09	0.501779	1	0.995	7.12e-05	2	0.723914
ENSDARG00000041394	dnajb1b	1.06e-07	0.490869	0.963	0.696	0.000958079	2	0.708175
ENSDARG00000076221	fthl28	1.15e-10	2.56139	0.507	0.162	1.04e-06	3	3.69531
ENSDARG00000094210	fthl31	3.43e-18	2.07158	0.933	0.724	3.1e-14	3	2.98866
ENSDARG00000031776	fthl27	5.35e-20	1.99032	1	0.967	4.83e-16	3	2.87143
ENSDARG00000056262	slc35g2a	3.83e-09	1.71349	0.373	0.09	3.46e-05	3	2.47204
ENSDARG00000055912	nipa2	5.23e-06	1.60636	0.4	0.167	0.0471792	3	2.31748
ENSDARG00000079939	jmjd1cb	3.59e-10	1.31169	0.827	0.519	3.24e-06	3	1.89237
ENSDARG00000079166	ace	1.23e-07	1.30365	0.253	0.043	0.00111123	3	1.88077
ENSDARG00000113977	fthl29	1.48e-07	1.27771	0.573	0.295	0.00134072	3	1.84335
ENSDARG00000116628	BX908782.3	1.96e-06	1.26116	0.253	0.057	0.0176577	3	1.81948
ENSDARG00000052244	zgc:158564	3.82e-06	0.990065	0.72	0.462	0.0345089	3	1.42836
ENSDARG00000018817	bdnf	1.13e-06	0.930301	0.48	0.2	0.0102163	3	1.34214
ENSDARG00000098231	hhex	2.61e-07	0.897195	0.547	0.238	0.00236051	3	1.29438
ENSDARG00000074060	map3k14a	2.17e-07	0.824477	0.333	0.086	0.00195534	3	1.18947
ENSDARG00000036161	hnrnpa0l	3.32e-08	0.792882	0.693	0.381	0.000299911	3	1.14389
ENSDARG00000013475	cct4	5.49e-06	0.789333	0.867	0.743	0.0495446	3	1.13877
ENSDARG00000068006	gck	3.42e-06	0.736867	0.56	0.281	0.0308434	3	1.06307
ENSDARG00000002344	tubb4b	2.27e-07	0.726687	0.907	0.848	0.00204905	3	1.04839
ENSDARG00000039914	gapdhs	2.75e-08	0.601659	0.947	0.962	0.00024845	3	0.868011
ENSDARG00000036830	krt91	1.44e-29	4.62746	1	0.07	1.3e-25	4	6.67601
ENSDARG00000025254	s100a10b	3.42e-25	4.39878	1	0.096	3.09e-21	4	6.3461
ENSDARG00000003216	anxa2a	1.5e-27	4.33043	0.929	0.063	1.35e-23	4	6.24749
ENSDARG00000026726	anxa1a	4.69e-35	4.24045	0.929	0.037	4.23e-31	4	6.11767
ENSDARG00000012972	cfl1l	4.7e-32	4.10788	1	0.059	4.24e-28	4	5.92642
ENSDARG00000040295	apoeb	5.46e-29	4.04867	1	0.074	4.93e-25	4	5.841
ENSDARG00000044975	krt94	3.67e-20	3.31796	0.5	0.015	3.31e-16	4	4.7868
ENSDARG00000088091	pfn1	3.58e-16	3.29195	1	0.221	3.23e-12	4	4.74928
ENSDARG00000036840	krt15	5.43e-10	3.22908	0.857	0.225	4.9e-06	4	4.65858
ENSDARG00000053448	si:ch211-251f6.6	2.16e-08	3.14927	0.429	0.052	0.000195121	4	4.54344
ENSDARG00000074575	ppp1r9alb	6.98e-31	3.02537	0.643	0.011	6.3e-27	4	4.36468
ENSDARG00000040534	epcam	1.03e-14	3.01283	1	0.247	9.29e-11	4	4.3466
ENSDARG00000088116	gstm.3	1.93e-28	2.99186	0.643	0.015	1.74e-24	4	4.31635
ENSDARG00000040076	pycard	1.47e-26	2.97466	0.714	0.026	1.33e-22	4	4.29153
ENSDARG00000016691	cd9b	4.91e-35	2.92153	0.714	0.011	4.44e-31	4	4.21488
ENSDARG00000019353	sparc	3.01e-35	2.91543	0.929	0.033	2.72e-31	4	4.20608
ENSDARG00000097746	si:rp71-77l1.1	1.55e-41	2.89587	0.857	0.015	1.4e-37	4	4.17786
ENSDARG00000040045	cldn1	1.24e-33	2.85892	0.643	0.007	1.12e-29	4	4.12455
ENSDARG00000061764	ahnak	8.27e-19	2.85317	0.786	0.07	7.47e-15	4	4.11625
ENSDARG00000025348	igfbp5b	2.08e-26	2.7703	0.643	0.018	1.88e-22	4	3.99669
ENSDARG00000068177	pak2a	2.13e-27	2.72531	0.714	0.026	1.92e-23	4	3.93179
ENSDARG00000090190	bcam	1.44e-17	2.64326	0.714	0.059	1.3e-13	4	3.81342
ENSDARG00000018404	krt18a.1	7.63e-09	2.61574	0.929	0.314	6.89e-05	4	3.77372
ENSDARG00000053858	crip1	3.82e-36	2.52185	0.857	0.022	3.45e-32	4	3.63826
ENSDARG00000063295	myh9a	3.74e-35	2.51766	0.857	0.026	3.38e-31	4	3.63222
ENSDARG00000041339	zgc:92380	1.26e-32	2.50208	0.714	0.015	1.14e-28	4	3.60973
ENSDARG00000036834	krt92	5.4e-18	2.48013	0.429	0.011	4.88e-14	4	3.57807
ENSDARG00000039677	dsc2l	4.26e-15	2.40432	0.429	0.018	3.84e-11	4	3.4687
ENSDARG00000114454	CR762483.1	6.42e-32	2.3979	0.5	0	5.8e-28	4	3.45943
ENSDARG00000035809	col1a1b	1.07e-34	2.39637	0.857	0.026	9.69e-31	4	3.45723
ENSDARG00000096359	eppk1	6.17e-35	2.34752	0.714	0.011	5.57e-31	4	3.38676
ENSDARG00000052336	ociad2	8.71e-09	2.31658	0.5	0.066	7.86e-05	4	3.34212
ENSDARG00000000804	rassf6	1.9e-23	2.30652	0.429	0.004	1.71e-19	4	3.32761
ENSDARG00000045887	mmp30	2.31e-36	2.26622	0.571	0	2.08e-32	4	3.26946
ENSDARG00000044098	egr2a	4.48e-07	2.23837	0.357	0.044	0.00404419	4	3.22928
ENSDARG00000070604	zgc:162509	1.53e-16	2.23664	0.357	0.007	1.38e-12	4	3.22679
ENSDARG00000045262	gsnb	1.63e-09	2.22229	0.357	0.026	1.47e-05	4	3.20608
ENSDARG00000116148	BX005407.1	4.21e-20	2.22197	0.929	0.1	3.8e-16	4	3.20563
ENSDARG00000101199	rbp4	1.2e-27	2.19689	0.5	0.004	1.09e-23	4	3.16944
ENSDARG00000002509	zgc:153911	3.3e-13	2.18622	0.786	0.111	2.98e-09	4	3.15404
ENSDARG00000035329	capns1a	3.13e-22	2.16427	0.857	0.066	2.83e-18	4	3.12238
ENSDARG00000038010	rac2	1.09e-20	2.11925	0.429	0.007	9.83e-17	4	3.05744
ENSDARG00000005673	f3b	6.02e-08	2.11486	0.429	0.055	0.00054314	4	3.0511
ENSDARG00000033466	tagln2	4.02e-28	2.10375	0.714	0.022	3.63e-24	4	3.03507
ENSDARG00000022650	cyp2ad3	1.46e-12	2.08254	0.429	0.026	1.32e-08	4	3.00447
ENSDARG00000004782	fgfr3	4.97e-12	2.07267	0.5	0.044	4.49e-08	4	2.99023
ENSDARG00000031782	crybg1a	7.82e-09	2.06512	0.357	0.03	7.06e-05	4	2.97934
ENSDARG00000042874	phlda2	4.83e-18	2.03224	0.786	0.074	4.36e-14	4	2.93191
ENSDARG00000104181	tmsb1	1.27e-09	2.01795	1	0.546	1.14e-05	4	2.91129
ENSDARG00000088717	ecrg4b	1.66e-20	1.95056	0.5	0.015	1.5e-16	4	2.81406
ENSDARG00000045958	egfl6	1.37e-16	1.93413	0.429	0.015	1.23e-12	4	2.79036
ENSDARG00000077777	tmsb4x	5.77e-09	1.91792	1	0.727	5.21e-05	4	2.76697
ENSDARG00000009544	cldnb	3.73e-07	1.90959	0.5	0.085	0.00336927	4	2.75496
ENSDARG00000100185	elovl7b	4.9e-28	1.90017	0.5	0.004	4.42e-24	4	2.74136
ENSDARG00000021987	plecb	1.56e-09	1.88329	0.857	0.203	1.41e-05	4	2.71702
ENSDARG00000012896	anos1a	2.62e-16	1.87342	0.429	0.015	2.37e-12	4	2.70277
ENSDARG00000003193	rassf7b	2.08e-20	1.86903	0.714	0.041	1.88e-16	4	2.69643
ENSDARG00000019507	mcm5	9.45e-13	1.86445	0.429	0.026	8.54e-09	4	2.68983
ENSDARG00000023062	ccn1	1.18e-12	1.86445	0.286	0.007	1.06e-08	4	2.68983
ENSDARG00000043182	hhla2a.1	1.18e-12	1.83857	0.286	0.007	1.06e-08	4	2.6525
ENSDARG00000023290	fabp3	2.05e-10	1.83782	0.929	0.232	1.85e-06	4	2.65141
ENSDARG00000101707	si:ch211-156b7.4	1.8e-09	1.79477	0.286	0.015	1.63e-05	4	2.5893
ENSDARG00000009939	micu2	1.96e-14	1.77208	0.357	0.011	1.77e-10	4	2.55657
ENSDARG00000097635	wu:fb18f06	3.33e-26	1.74667	0.643	0.018	3.01e-22	4	2.51991
ENSDARG00000040764	id1	2.33e-18	1.72896	0.5	0.018	2.1e-14	4	2.49436
ENSDARG00000015123	dnase1l4.1	3.31e-13	1.71722	0.714	0.085	2.99e-09	4	2.47742
ENSDARG00000092283	cxl34b.11	4.31e-15	1.71397	0.286	0.004	3.89e-11	4	2.47273
ENSDARG00000020929	fam49ba	4.95e-33	1.71371	0.643	0.007	4.47e-29	4	2.47235
ENSDARG00000054980	ebna1bp2	3.36e-06	1.69184	0.429	0.074	0.0303627	4	2.4408
ENSDARG00000056795	serpine1	6.63e-23	1.66565	0.643	0.026	5.99e-19	4	2.40303
ENSDARG00000101043	ppl	4.15e-23	1.63761	0.357	0	3.75e-19	4	2.36257
ENSDARG00000086826	sult6b1	2.15e-12	1.61674	0.571	0.052	1.94e-08	4	2.33247
ENSDARG00000009133	myo1eb	8.92e-13	1.61161	0.357	0.015	8.06e-09	4	2.32507
ENSDARG00000052652	fermt1	7.11e-15	1.60417	0.429	0.018	6.42e-11	4	2.31432
ENSDARG00000070913	sox2	7.98e-10	1.5938	0.357	0.026	7.2e-06	4	2.29937
ENSDARG00000096849	si:dkey-16p21.8	3.01e-07	1.57383	0.357	0.041	0.00272112	4	2.27056
ENSDARG00000006840	gnmt	6.89e-17	1.56282	0.571	0.033	6.22e-13	4	2.25467
ENSDARG00000003808	aqp3a	2.09e-21	1.54561	0.714	0.041	1.88e-17	4	2.22985
ENSDARG00000006392	exosc9	2.77e-09	1.54398	0.286	0.015	2.5e-05	4	2.22749
ENSDARG00000001975	hsd11b2	4.15e-23	1.53533	0.357	0	3.75e-19	4	2.21501
ENSDARG00000102291	eef1da	5.87e-07	1.53373	0.929	0.376	0.00530011	4	2.21271
ENSDARG00000079009	abca1b	2.09e-07	1.52199	0.357	0.037	0.00188981	4	2.19577
ENSDARG00000035326	nccrp1	5.77e-08	1.51732	0.643	0.125	0.000520753	4	2.18903
ENSDARG00000052063	col4a5	1.8e-09	1.50133	0.286	0.015	1.63e-05	4	2.16596
ENSDARG00000099672	capgb	2.71e-19	1.49307	0.357	0.004	2.44e-15	4	2.15404
ENSDARG00000006603	csrp1a	8.2e-28	1.47141	0.5	0.004	7.4e-24	4	2.12279
ENSDARG00000004658	zgc:101810	2.09e-20	1.46429	0.429	0.007	1.89e-16	4	2.11252
ENSDARG00000004539	ptgs2a	1.86e-18	1.4628	0.857	0.077	1.68e-14	4	2.11038
ENSDARG00000075718	rpz5	8.16e-22	1.46135	0.786	0.048	7.37e-18	4	2.10828
ENSDARG00000037476	sorbs3	1.49e-16	1.45184	0.429	0.015	1.35e-12	4	2.09456
ENSDARG00000092204	ms4a17a.5	2.4e-19	1.4516	0.357	0.004	2.16e-15	4	2.09422
ENSDARG00000063283	abi3b	4.31e-15	1.4516	0.286	0.004	3.89e-11	4	2.09422
ENSDARG00000055118	mylipb	7.7e-15	1.43898	0.429	0.018	6.96e-11	4	2.07601
ENSDARG00000076229	mrtfab	1.99e-06	1.4324	0.286	0.03	0.017934	4	2.06652
ENSDARG00000019845	pdlim1	4.35e-18	1.43118	0.714	0.055	3.93e-14	4	2.06476
ENSDARG00000038694	zgc:101744	1.78e-07	1.42262	0.357	0.037	0.0016072	4	2.0524
ENSDARG00000037746	actb1	1.6e-07	1.41305	0.857	0.328	0.00144896	4	2.0386
ENSDARG00000069912	hmga2	8.42e-11	1.39445	0.286	0.011	7.6e-07	4	2.01176
ENSDARG00000045190	ch25h	5.44e-15	1.38871	0.286	0.004	4.91e-11	4	2.00349
ENSDARG00000051857	tes	2.77e-09	1.38261	0.357	0.026	2.5e-05	4	1.99469
ENSDARG00000008363	mcl1b	1.76e-06	1.3693	0.857	0.328	0.0158953	4	1.97548
ENSDARG00000091234	si:ch73-335l21.4	1.03e-15	1.3662	0.643	0.052	9.3e-12	4	1.97101
ENSDARG00000044001	lgals3b	1.53e-26	1.35362	0.571	0.011	1.38e-22	4	1.95287
ENSDARG00000011404	fen1	1.59e-07	1.35362	0.286	0.022	0.00143191	4	1.95287
ENSDARG00000035810	rgcc	1.15e-11	1.34315	0.357	0.018	1.04e-07	4	1.93776
ENSDARG00000068849	fam83ha	1.74e-09	1.32849	0.286	0.015	1.57e-05	4	1.9166
ENSDARG00000008165	caspa	4.84e-15	1.3085	0.286	0.004	4.37e-11	4	1.88777
ENSDARG00000037870	actb2	7.5e-08	1.30582	1	0.86	0.000677194	4	1.8839
ENSDARG00000114484	CT027583.2	2.87e-23	1.295	0.643	0.026	2.59e-19	4	1.86829
ENSDARG00000021366	fbp1a	3.18e-10	1.25666	0.429	0.037	2.87e-06	4	1.81298
ENSDARG00000015575	cyp3c1	1.72e-06	1.24846	0.429	0.063	0.0155025	4	1.80115
ENSDARG00000070833	lin52	2.7e-08	1.24665	0.286	0.018	0.000243611	4	1.79854
ENSDARG00000102750	cdh1	1.59e-15	1.24162	0.786	0.085	1.43e-11	4	1.79128
ENSDARG00000053159	zgc:110626	1.76e-10	1.23755	0.286	0.011	1.59e-06	4	1.78541
ENSDARG00000079266	foxe1	1.68e-27	1.23214	0.429	0	1.52e-23	4	1.77761
ENSDARG00000032765	net1	2.49e-09	1.21886	0.286	0.015	2.25e-05	4	1.75845
ENSDARG00000079011	col17a1b	1.08e-10	1.19779	0.286	0.011	9.72e-07	4	1.72805
ENSDARG00000089645	si:ch1073-406l10.2	1.43e-30	1.1713	0.643	0.011	1.29e-26	4	1.68983
ENSDARG00000020133	jdp2b	3.41e-07	1.1713	0.5	0.081	0.00307608	4	1.68983
ENSDARG00000014499	nutf2l	3.91e-06	1.13749	0.286	0.03	0.0352899	4	1.64105
ENSDARG00000035634	rfc5	2.47e-12	1.13717	0.429	0.026	2.23e-08	4	1.64059
ENSDARG00000044356	tp63	3.85e-18	1.13493	0.429	0.011	3.48e-14	4	1.63736
ENSDARG00000078430	tiam1a	2.4e-09	1.1313	0.286	0.015	2.17e-05	4	1.63212
ENSDARG00000033738	zgc:153867	3.81e-07	1.12992	0.714	0.185	0.00344097	4	1.63013
ENSDARG00000035018	thy1	1.03e-10	1.11948	0.286	0.011	9.33e-07	4	1.61506
ENSDARG00000104992	epgn	1.31e-16	1.10749	0.357	0.007	1.18e-12	4	1.59777
ENSDARG00000102332	spint1a	1.01e-17	1.10092	0.643	0.041	9.13e-14	4	1.58829
ENSDARG00000057882	arpc3	2.34e-06	1.10075	0.714	0.196	0.0211448	4	1.58805
ENSDARG00000052139	notch3	1.58e-07	1.09476	0.286	0.022	0.00143108	4	1.57941
ENSDARG00000034541	tgfbr2b	9.92e-11	1.08591	0.286	0.011	8.96e-07	4	1.56663
ENSDARG00000079745	si:ch211-166a6.5	1.56e-16	1.07987	0.571	0.033	1.41e-12	4	1.55792
ENSDARG00000026829	cotl1	2.89e-16	1.07139	0.643	0.048	2.6e-12	4	1.54569
ENSDARG00000003287	wdr12	3.32e-06	1.06798	0.286	0.03	0.0300083	4	1.54078
ENSDARG00000034916	hat1	8.09e-10	1.05352	0.571	0.074	7.3e-06	4	1.51991
ENSDARG00000068629	cd151l	1.91e-06	1.05052	0.429	0.063	0.0172159	4	1.51558
ENSDARG00000042905	rpl10a	5.5e-06	1.04396	1	0.93	0.0496944	4	1.50612
ENSDARG00000028507	itgb4	1.45e-16	1.04247	0.357	0.007	1.31e-12	4	1.50397
ENSDARG00000017624	krt4	8.14e-35	1.03517	0.714	0.011	7.35e-31	4	1.49343
ENSDARG00000099448	sh3d21	2.55e-19	1.02082	0.357	0.004	2.3e-15	4	1.47273
ENSDARG00000070427	s100v1	1.57e-23	1.01715	0.429	0.004	1.42e-19	4	1.46744
ENSDARG00000029443	zgc:92242	1.64e-07	1.01715	0.5	0.074	0.00147898	4	1.46744
ENSDARG00000080020	il13ra1	7.75e-11	1.00622	0.286	0.011	7e-07	4	1.45167
ENSDARG00000088030	rpl35a	3.03e-06	1.00201	1	0.926	0.0273249	4	1.44559
ENSDARG00000063292	ssuh2rs1	4.41e-16	1.00105	0.429	0.015	3.98e-12	4	1.44421
ENSDARG00000098334	exosc3	1.65e-07	0.993621	0.429	0.055	0.00149098	4	1.43349
ENSDARG00000042151	skia	3.21e-14	0.971768	0.357	0.011	2.9e-10	4	1.40197
ENSDARG00000087193	prrg2	2.58e-09	0.954528	0.286	0.015	2.33e-05	4	1.37709
ENSDARG00000055647	ftr82	9.52e-11	0.948158	0.286	0.011	8.6e-07	4	1.3679
ENSDARG00000041051	mid1ip1a	1.77e-16	0.911791	0.429	0.015	1.6e-12	4	1.31544
ENSDARG00000105223	pmp22a	2.01e-09	0.894091	0.286	0.015	1.81e-05	4	1.2899
ENSDARG00000039697	shtn1	5.4e-18	0.869827	0.429	0.011	4.88e-14	4	1.25489
ENSDARG00000115989	BX323887.1	6.06e-19	0.859605	0.571	0.026	5.47e-15	4	1.24015
ENSDARG00000042725	cebpb	4.32e-06	0.856756	0.857	0.288	0.0390286	4	1.23604
ENSDARG00000021864	rplp1	2.03e-06	0.844026	1	1	0.0183088	4	1.21767
ENSDARG00000054818	rpl32	1.68e-06	0.806269	1	0.937	0.0151918	4	1.1632
ENSDARG00000079317	dlc1	2.46e-08	0.802447	0.286	0.018	0.00022167	4	1.15769
ENSDARG00000113393	golim4a	1.52e-06	0.799063	0.357	0.044	0.013739	4	1.1528
ENSDARG00000036942	gpd1c	7.68e-28	0.787577	0.5	0.004	6.93e-24	4	1.13623
ENSDARG00000093684	tmem238a	4.56e-15	0.787577	0.286	0.004	4.12e-11	4	1.13623
ENSDARG00000114022	WDR1	1.99e-07	0.747488	0.5	0.077	0.00180049	4	1.0784
ENSDARG00000067990	myhz1.1	8.76e-07	0.713275	0.286	0.026	0.00790966	4	1.02904
ENSDARG00000099389	cdo1	4.46e-07	0.695219	0.5	0.077	0.00402332	4	1.00299
ENSDARG00000089441	si:ch211-105c13.3	2.43e-23	0.692003	0.429	0.004	2.2e-19	4	0.998349
ENSDARG00000113572	si:dkey-102c8.3	7.91e-13	0.692003	0.357	0.015	7.14e-09	4	0.998349
ENSDARG00000054609	slco2b1	4.84e-15	0.689464	0.286	0.004	4.37e-11	4	0.994686
ENSDARG00000012467	spint1b	1.79e-16	0.678495	0.357	0.007	1.61e-12	4	0.978861
ENSDARG00000067567	SLC6A13	6.11e-15	0.674865	0.286	0.004	5.51e-11	4	0.973625
ENSDARG00000076564	hspg2	1.58e-12	0.674865	0.286	0.007	1.42e-08	4	0.973625
ENSDARG00000013307	rpl19	1.03e-06	0.673421	1	0.996	0.00932563	4	0.97154
ENSDARG00000055708	timm8b	6.9e-07	0.67165	0.357	0.041	0.00622872	4	0.968986
ENSDARG00000006003	mycla	2.53e-08	0.667397	0.286	0.018	0.000228675	4	0.96285
ENSDARG00000070787	jupa	5.05e-08	0.660476	0.429	0.052	0.000456281	4	0.952866
ENSDARG00000025073	rpl18a	2.93e-06	0.658782	1	1	0.0264399	4	0.950421
ENSDARG00000030463	tppp3	4.4e-16	0.635784	0.429	0.015	3.98e-12	4	0.917242
ENSDARG00000075164	mylk5	1.43e-12	0.604387	0.286	0.007	1.29e-08	4	0.871946
ENSDARG00000035719	arl5c	8e-15	0.586368	0.429	0.018	7.22e-11	4	0.845951
ENSDARG00000008203	pax1a	1.61e-16	0.572466	0.357	0.007	1.45e-12	4	0.825893
ENSDARG00000032575	ywhaz	4.84e-09	0.572369	0.643	0.1	4.37e-05	4	0.825754
ENSDARG00000104138	igfbp7	2.44e-23	0.565166	0.429	0.004	2.2e-19	4	0.815363
ENSDARG00000058371	krt5	2.1e-12	0.565166	0.286	0.007	1.9e-08	4	0.815363
ENSDARG00000020007	col1a2	1.91e-12	0.547148	0.286	0.007	1.72e-08	4	0.789367
ENSDARG00000070702	s100v2	1.56e-12	0.53649	0.357	0.015	1.4e-08	4	0.773992
ENSDARG00000005162	tpm3	3.95e-08	0.532963	0.357	0.033	0.000357093	4	0.768903
ENSDARG00000019307	dusp5	1.33e-09	0.522455	0.357	0.026	1.2e-05	4	0.753743
ENSDARG00000115712	twf1a	7.39e-08	0.49431	0.357	0.033	0.000667204	4	0.713139
ENSDARG00000039211	zgc:77439	3.46e-07	0.480936	0.357	0.037	0.00312597	4	0.693845
ENSDARG00000074771	ifngr1	4.69e-06	0.457536	0.286	0.03	0.0423841	4	0.660084
ENSDARG00000058115	fgfr2	2.7e-08	0.439073	0.286	0.018	0.000243535	4	0.633449
ENSDARG00000099093	dock1	3.69e-08	0.427383	0.286	0.018	0.00033315	4	0.616583
ENSDARG00000021789	myoc	9.76e-19	0.405465	0.286	0	8.82e-15	4	0.584963
ENSDARG00000005108	oclna	9.45e-07	0.380781	0.286	0.026	0.00853219	4	0.54935
ENSDARG00000077842	ajuba	1.38e-10	0.369229	0.286	0.011	1.24e-06	4	0.532685
ENSDARG00000045681	irf5	1.38e-10	0.327411	0.286	0.011	1.24e-06	4	0.472355
