# Supplementary material for: Disruption of the glucagon receptor increases glucagon expression beyond α-cell hyperplasia in zebrafish
Source: J Biol Chem. 2022 Nov 9;298(12):102665. doi: 10.1016/j.jbc.2022.102665 (PMC9719020; doi:10.1016/j.jbc.2022.102665)
Supplement: Table S4 [file mmc4.xlsx]

## Sheet: KQ-Table S4. DEGs of gcgr mutan
Table 4. Differential expression genes (DEGs) between gcgr-/- and control in total α cells, the values were displayed by comparsion of gcgr-/- group to control group. The abbreviation were: p_val, p value; pct.1, the ratio of cells that express this gene in gcgr-/- group; pct.2, the ratio of cells that express the gene in control group; p_val_adj, Adjusted p-value, based on bonferroni correction …
Ensembl Gene ID	gene symbol	p_val	avg_logFC	pct.1	pct.2	p_val_adj	avg_log2FC
ENSDARG00000079296	gcga	3.54e-26	3.94099	0.98	0.818	3.2e-22	5.68565
ENSDARG00000037403	si:dkey-4p15.3	1.2e-17	3.52557	0.645	0.102	1.08e-13	5.08632
ENSDARG00000040907	gcgb	2.76e-25	2.97431	0.924	0.477	2.49e-21	4.29102
ENSDARG00000025024	pnoca	1.12e-19	2.96302	0.772	0.239	1.01e-15	4.27473
ENSDARG00000104495	pltp	8.55e-08	2.18252	0.574	0.307	0.000771545	3.14871
ENSDARG00000041623	mt2	3.12e-13	2.02207	0.68	0.239	2.82e-09	2.91723
ENSDARG00000094210	fthl31	2.94e-14	1.94288	0.863	0.591	2.65e-10	2.80298
ENSDARG00000075014	sqstm1	2.78e-22	1.85987	0.909	0.409	2.51e-18	2.68322
ENSDARG00000010437	tent5c	5.71e-08	1.67618	0.508	0.182	0.000515332	2.41821
ENSDARG00000031776	fthl27	1.07e-12	1.66502	0.995	0.932	9.69e-09	2.40211
ENSDARG00000079939	jmjd1cb	3.84e-13	1.61553	0.726	0.318	3.46e-09	2.33071
ENSDARG00000068478	gpx4a	1.29e-11	1.60613	0.609	0.205	1.16e-07	2.31716
ENSDARG00000099425	CABZ01073265.1	4.64e-10	1.53003	0.716	0.42	4.19e-06	2.20736
ENSDARG00000013095	gclc	3.33e-06	1.33307	0.305	0.057	0.0300946	1.92321
ENSDARG00000002196	bach1b	5.1e-06	1.29949	0.228	0.011	0.0460905	1.87476
ENSDARG00000078567	lonrf1l	1.68e-10	1.26167	0.457	0.057	1.52e-06	1.8202
ENSDARG00000031795	abcf1	1.17e-06	1.24244	0.437	0.136	0.0105377	1.79247
ENSDARG00000078828	npb	6.72e-09	1.17773	0.33	0.011	6.07e-05	1.6991
ENSDARG00000016132	keap1a	1.21e-10	1.1361	0.426	0.034	1.09e-06	1.63905
ENSDARG00000031317	ppdpfb	7.69e-12	1.12888	0.964	0.875	6.94e-08	1.62863
ENSDARG00000102802	brdt	1.11e-06	1.10954	0.543	0.25	0.0100123	1.60073
ENSDARG00000031100	ivns1abpa	3.23e-06	1.09979	0.36	0.102	0.0291737	1.58666
ENSDARG00000053544	hspa4l	2.23e-08	1.07233	0.68	0.33	0.000201063	1.54704
ENSDARG00000045936	pax6b	6.49e-11	1.06535	0.853	0.523	5.86e-07	1.53697
ENSDARG00000059304	chchd2	2.47e-08	1.05327	0.746	0.455	0.000223288	1.51955
ENSDARG00000004906	stip1	6.02e-12	1.04298	0.746	0.284	5.44e-08	1.5047
ENSDARG00000004132	usp19	2.9e-06	1.01699	0.477	0.193	0.0261979	1.46721
ENSDARG00000017739	ak5l	4.26e-07	0.990065	0.376	0.068	0.00384516	1.42836
ENSDARG00000000966	ncor2	9.56e-09	0.94383	0.655	0.273	8.63e-05	1.36166
ENSDARG00000052244	zgc:158564	9.54e-07	0.935129	0.624	0.318	0.00861778	1.34911
ENSDARG00000044562	cycsb	1.18e-06	0.890793	0.574	0.261	0.0106623	1.28514
ENSDARG00000104674	cct2	8.73e-11	0.879327	0.934	0.75	7.88e-07	1.2686
ENSDARG00000056160	hspd1	5.68e-10	0.847804	0.574	0.182	5.13e-06	1.22312
ENSDARG00000006260	tuba8l4	2.73e-06	0.843737	0.766	0.523	0.0246325	1.21726
ENSDARG00000057698	ctsd	1.85e-06	0.839467	0.569	0.261	0.0166951	1.2111
ENSDARG00000089362	grn1	1.3e-06	0.828112	0.497	0.193	0.0117826	1.19471
ENSDARG00000052377	psmd12	3.05e-06	0.780132	0.437	0.136	0.0274989	1.12549
ENSDARG00000071403	oaz1a	1.05e-07	0.775907	0.883	0.693	0.000947945	1.1194
ENSDARG00000004754	hspa4a	2.03e-09	0.766203	0.929	0.761	1.83e-05	1.1054
ENSDARG00000002791	atp1a1a.1	1.15e-06	0.762852	0.792	0.534	0.0104236	1.10056
ENSDARG00000007836	ctsla	3.13e-06	0.758707	0.706	0.455	0.0282984	1.09458
ENSDARG00000039914	gapdhs	5.65e-11	0.750418	0.97	0.932	5.1e-07	1.08262
ENSDARG00000002644	rgs5a	8.82e-09	0.69821	0.67	0.33	7.96e-05	1.0073
ENSDARG00000102879	myt1b	1.84e-06	0.674855	0.756	0.477	0.0166121	0.97361
ENSDARG00000029150	hsp90ab1	7.6e-11	0.67417	0.99	0.943	6.86e-07	0.972621
ENSDARG00000077383	anxa11a	1.56e-06	0.647701	0.492	0.182	0.0140872	0.934434
ENSDARG00000036161	hnrnpa0l	4.01e-07	0.644966	0.569	0.227	0.00362188	0.930489
ENSDARG00000010434	clu	2.64e-07	0.63429	0.645	0.273	0.00238518	0.915087
ENSDARG00000069295	bcl6ab	1.22e-06	0.61943	0.228	0	0.0109801	0.893648
ENSDARG00000091771	lysmd2	5.75e-07	0.593213	0.452	0.136	0.00518761	0.855825
ENSDARG00000035652	sat1a.1	4.09e-06	0.587018	0.665	0.33	0.03697	0.846888
ENSDARG00000089787	crebzf	1.34e-06	0.54098	0.396	0.102	0.0121202	0.78047
ENSDARG00000068992	hspa8	3.84e-09	0.505695	0.98	0.977	3.46e-05	0.729563
ENSDARG00000046030	zgc:110339	3.29e-07	0.49735	0.878	0.648	0.00296628	0.717524
ENSDARG00000100234	BX511246.1	4.52e-12	-0.471423	0	0.227	4.08e-08	-0.68012
ENSDARG00000028396	fkbp5	1.14e-06	-0.513608	0.091	0.33	0.0103324	-0.74098
ENSDARG00000054818	rpl32	3.62e-06	-0.525178	0.929	0.966	0.0327237	-0.757672
ENSDARG00000063292	ssuh2rs1	1.55e-06	-0.597837	0	0.114	0.0139881	-0.862496
ENSDARG00000077967	si:ch211-140m22.7	9.45e-07	-0.616441	0.036	0.216	0.00853397	-0.889336
ENSDARG00000102433	sytl4	1.55e-06	-0.646627	0	0.114	0.0139864	-0.932886
ENSDARG00000015515	mc4r	1.27e-07	-0.652562	0	0.136	0.00115011	-0.941448
ENSDARG00000093313	ubb	3.91e-12	-0.711531	0.761	0.977	3.53e-08	-1.02652
ENSDARG00000020929	fam49ba	4.45e-07	-0.71562	0	0.125	0.00402054	-1.03242
ENSDARG00000092362	hsp70.2	3.37e-11	-0.716612	0.959	1	3.04e-07	-1.03385
ENSDARG00000088717	ecrg4b	4.45e-07	-0.72667	0	0.125	0.00401968	-1.04836
ENSDARG00000043531	jun	2.84e-06	-0.787214	0.416	0.659	0.0256552	-1.13571
ENSDARG00000063295	myh9a	2.31e-06	-0.949279	0.02	0.17	0.020856	-1.36952
ENSDARG00000093313	UBB	5.05e-08	-0.992843	0.68	0.943	0.000455721	-1.43237
ENSDARG00000040799	sst1.1	4.97e-07	-0.994304	0.893	0.989	0.00448314	-1.43448
ENSDARG00000068629	cd151l	2.89e-06	-1.09659	0.03	0.193	0.0260543	-1.58205
ENSDARG00000031683	fosab	2.5e-13	-1.17331	0.701	0.977	2.25e-09	-1.69272
ENSDARG00000002768	pvalb2	1.47e-06	-1.29445	0.01	0.148	0.013315	-1.86749
ENSDARG00000040534	epcam	3.46e-09	-1.50564	0.183	0.511	3.12e-05	-2.17218
ENSDARG00000029688	hsp70.1	3.17e-20	-1.50709	0.909	1	2.86e-16	-2.17427
ENSDARG00000113858	AL928650.4	3.32e-08	-1.64617	0.01	0.182	0.000299458	-2.37492
ENSDARG00000040295	apoeb	5.67e-07	-1.83354	0.056	0.261	0.00511752	-2.64524
ENSDARG00000086826	sult6b1	1.86e-10	-1.97724	0.01	0.227	1.68e-06	-2.85255
ENSDARG00000071306	gip	4.24e-07	-2.01359	0.147	0.409	0.00382587	-2.90499
ENSDARG00000036830	krt91	2.11e-08	-2.24586	0.046	0.273	0.000190111	-3.24009
ENSDARG00000004539	ptgs2a	1.38e-15	-2.83472	0.015	0.341	1.25e-11	-4.08964
